# Supplementary material for: Multiphoton Bleaching of Red Fluorescent Proteins and the Ways to Reduce It
Source: Int J Mol Sci. 2022 Jan 11;23(2):770. doi: 10.3390/ijms23020770 (PMC8775990; doi:10.3390/ijms23020770)
Supplement: Supplementary file 1 [file ijms-23-00770-s001.zip]

Archive with 1 entries (1 files):
- ijms-1547362-supplementary.pdf
